# Supplementary material for: Transforming Endoscopic Image Classification with Spectrum-Aided Vision for Early and Accurate Cancer Identification
Source: Diagnostics (Basel). 2025 Oct 28;15(21):2732. doi: 10.3390/diagnostics15212732 (PMC12607974; doi:10.3390/diagnostics15212732)
Supplement: Supplementary file 1 [file diagnostics-15-02732-s001.zip]

Archive with 1 entries (1 files):
- diagnostics-3887302-supplementary.pdf
